# Supplementary material for: Effect of 1-aminocyclopropane-1-carboxylic acid accumulation on Verticillium dahliae infection of upland cotton
Source: BMC Plant Biol. 2022 Aug 3;22:386. doi: 10.1186/s12870-022-03774-8 (PMC9347136; doi:10.1186/s12870-022-03774-8)
Supplement: Supplementary file 2 — Additional file 2: Figures. [file 12870_2022_3774_MOESM2_ESM.zip]

Archive with 3 entries (3 files):
- Original data.xlsx
- Original Figures.docx
- Supplementary Figures re-submit.pptx
