# Supplementary material for: Effect of 1-aminocyclopropane-1-carboxylic acid accumulation on Verticillium dahliae infection of upland cotton
Source: BMC Plant Biol. 2022 Aug 3;22:386. doi: 10.1186/s12870-022-03774-8 (PMC9347136; doi:10.1186/s12870-022-03774-8)
Supplement: Supplementary file 2 — Additional file 2: Figures. [file 12870_2022_3774_MOESM2_ESM.zip › Original data.xlsx]

## Sheet: Fig 1B,1D
Fig 1B
	0µM ACC+Vd991				100µM ACC+Vd991
	disease grades					disease grades
	once	twice	3 times			once	twice	3 times
1	1	3	1		1	2	0	2
2	2	2	3		2	2	1	1
3	3	2	2		3	0	2	0
4	2	1	3		4	1	1	0
5	3	2	1		5	2	0	1
6	1	3	2		6	2	1	0
7	3	1	3		7	1	1	1
8	3	2	2		8	0	1	1
9	3	3	1		9	1	1	1
10	1	2	3		10	2	2	1
11	3	3	1		11	1	1	2
12	2	1	2		12	2	0	1
13	4	2	3		13	1	1	1
14	2	2	2		14	0	0	2
15	3	1	3		15	1	2	1
16	2	3	3		16	2	1	1
17	1	2	3		17	1	1	2
18	2	3	2		18	1	2	1
19	1	2	3		19	0	2	1
20	3	3	1		20	2	1	1
21	2	2	3		21	1	2	2
22	1	1	2		22	1	1	1
23	3	2	1		23	0	0	2
24	2	2	3		24	0	1	1
25	1	1	2		25	1	2	1
26	3	2	1		26	1	0	0
27	2	2	3		27	1	1	1
28	2	1	2		28	2	1	1
29	1	3	3		29	1	2	1
30	2	3	1		30	1	1	2
31	3	2	1		31	1	2	1
32	1	3	2		32	2	2	2
disease index = [(∑disease grades × number of infected plants) / (total checked plants × 4)] × 100
Fig 1D
	GhUBQ7			experiment (fungal biomass)			ΔΔCt			2-ΔΔCt	Std. Deviation	n
0µM ACC	24.02	24.12	24.08	30.457	30.672	30.654	6.437	6.552	6.574	1	0.0735731	3
100µM ACC	23.82	23.75	23.75	30.7376	30.7481	30.7445	6.91756	6.9981	6.9945	0.732523	0.0454962	3
Dunnett's multiple comparisons test	Significant?	Summary
0µM ACC vs. 100µM ACC	Yes	**

## Sheet: Fig 2A,2B,2D,2E
Fig.2A
gene	Mock	Vd_6h	Vd_48h
GhACS2_A	1.343	5.704	1.895
GhACS2_D	1.28	4.199	1.991
GhACS6_A	11.779	36.882	15.546
GhACS6_D	20.355	65.296	19.853
Fig.2B
	GhUBQ7			GhACS2			ΔΔCt			2-ΔΔCt	Std. Deviation	n	Dunnett's multiple comparisons test	Significant?	Summary
Root_Mock	23.88	23.72	23.85	25.8787	25.9	26.11	1.99	2.18	2.26	1	0.135843	3	Root_Mock vs. Root_Vd991	Yes	*
Root_Vd991	22.43	22.28	22.49	22.2	22.08	21.95	-0.22	-0.19	-0.53	5.52	0.186581	3
	GhUBQ7			GhACS2			ΔΔCt			2-ΔΔCt	Std. Deviation	n	Dunnett's multiple comparisons test	Significant?	Summary
Stem_Mock	15.46	15.35	15.43	23.71	23.91	23.72	8.256	8.56	8.29	1	0.166569	3	Stem_Mock vs. Stem_Vd991	Yes	*
Stem_Vd991	17.35	17.4	17.23	22.55	22.61	22.79	5.2	5.21	5.56	8.22	0.200922	3
	GhUBQ7			GhACS2			ΔΔCt			2-ΔΔCt	Std. Deviation	n	Dunnett's multiple comparisons test	Significant?	Summary
Leaf_Mock	22.75	22.76	22.8	28.75	28.89	28.05	6.0005	6.1392	5.2558	1	0.475081	3	Leaf_Mock vs. Leaf_Vd991	Yes	*
Leaf_Vd991	24.71	24.74	24.67	28.15	28.34	28.47	3.44	3.6	3.8	4.53	0.180082	3
	GhUBQ7			GhACS6			ΔΔCt			2-ΔΔCt	Std. Deviation	n	Dunnett's multiple comparisons test	Significant?	Summary
Root_Mock	21.78	21.65	21.67	30.13	30.1279	30.38	8.35	8.4779	8.71	1	0.182496	3	Root_Mock vs. Root_Vd991	Yes	*
Root_Vd991	21.98	22.08	22.12	27.83	27.88	27.65	5.85	5.8	5.53	6.83	0.149332	3
	GhUBQ7			GhACS6			ΔΔCt			2-ΔΔCt	Std. Deviation	n	Dunnett's multiple comparisons test	Significant?	Summary
Stem_Mock	18.36	18.45	18.29	29.91	29.81	30.19	11.55	11.36	11.9	1	0.273922	3	Stem_Mock vs. Stem_Vd991	Yes	*
Stem_Vd991	19.82	19.79	19.92	28.47	28.74	28.29	8.65	8.95	8.37	7.79	0.290007	3
	GhUBQ7			GhACS6			ΔΔCt			2-ΔΔCt	Std. Deviation	n	Dunnett's multiple comparisons test	Significant?	Summary
Leaf_Mock	20.25	20.251	20.28	26.05	26.09	26.1	5.8	5.839	5.82	1	0.0195021	3	Leaf_Mock vs. Leaf_Vd991	Yes	*
Leaf_Vd991	24.88	24.73	24.98	28.82	28.67	28.67	3.94	3.94	3.69	3.89	0.144338	3
Fig.2D
	GhUBQ7			GhACS2			ΔΔCt			2-ΔΔCt	Std. Deviation	n
Root_YZ1	21.265	21.333	21.83	30.79	30.43	30.21	9.525	9.097	8.38	1	0.578547	3	Dunnett's multiple comparisons test	Significant?	Summary
Root_ACS2-OE(#1)	19.125	19.267	19.43	23.53	23.12	22.72	4.405	3.853	3.29	35.5391	0.557509	3	Root_YZ1 vs. Root_ACS2-OE(#1)	Yes	**
Stem_YZ1	17.89	17.255	17.645	29.73	30.33	30.33	11.84	13.075	12.685	1	0.631315	3	Dunnett's multiple comparisons test	Significant?	Summary
Stem_ACS2-OE(#1)	21.36	21.25	20.63	28.01	28.37	28.44	6.65	7.12	7.81	40.5042	0.583467	3	Stem_YZ1 vs. Stem_ACS2-OE(#1)	Yes	**
Leaf_YZ1	21.21	21.02	21.02	29.64	29.8	29.67	8.43	8.78	8.65	1	0.176918	3	Dunnett's multiple comparisons test	Significant?	Summary
Leaf_ACS2-OE(#1)	22.163	22.756	22.254	25.78	25.72	25.16	3.617	2.964	2.906	43.9462	0.394819	3	Leaf_YZ1 vs. Leaf_ACS2-OE(#1)	Yes	**
	GhUBQ7			GhACS6			ΔΔCt			2-ΔΔCt	Std. Deviation	n
Root_YZ1	27.13	27.47	27.52	31.61	31.21	31.52	4.48	3.74	4	1	0.375411	3	Dunnett's multiple comparisons test	Significant?	Summary
Root_ACS6-OE(#1)	23.85	23.72	23.64	22.56	22.75	22.32	-1.29	-0.97	-1.32	38.4968	0.193993	3	Root_YZ1 vs. Root_ACS6-OE(#1)	Yes	**
Stem_YZ1	28.02	28.02	28.02	37.47	37.24	37.71	9.45	9.22	9.69	1	0.235018	3	Dunnett's multiple comparisons test	Significant?	Summary
Stem_ACS6-OE(#1)	35.023	35.043	34.999	38.65	39.52	39.01	3.627	4.477	4.011	42.6656	0.425659	3	Stem_YZ1 vs. Stem_ACS6-OE(#1)	Yes	**
Leaf_YZ1	22.63	22.85	22.42	27.83	27.72	27.92	5.2	4.87	5.5	1	0.315119	3	Dunnett's multiple comparisons test	Significant?	Summary
Leaf_ACS6-OE(#1)	22.414	22.22	22.093	22.205	21.73	21.832	-0.209	-0.49	-0.261	45.5696	0.149503	3	Leaf_YZ1 vs. Leaf_ACS6-OE(#1)	Yes	**
Fig.2E
	Mock			Mean	Std. Deviation	n	Dunnett's multiple comparisons test	Significant?	Summary
YZ1	29.86	32.57	34.05	32.16	2.12488	3	YZ1_Mock vs.ACS2-OE(#1)_Mock	Yes	*
ACS2-OE(#1)	53.36	55.94	64.86	58.0533	6.03425	3	YZ1_Mock vs.ACS6-OE(#1)_Mock	Yes	*
ACS6-OE(#1)	38.87	42.929	45.89	42.563	3.52428	3
	Vd991			Mean	Std. Deviation	n	Dunnett's multiple comparisons test	Significant?	Summary
YZ1	53.16	56.93	61.32	4.08392	57.1367	3	YZ1_Vd991 vs.ACS2-OE(#1)_Vd991	Yes	*
ACS2-OE(#1)	112.39	116.46	126.61	7.32343	118.487	3	YZ1_Vd991 vs.ACS6-OE(#1)_Vd991	Yes	*
ACS6-OE(#1)	83.39	88.49	95.8	6.23771	89.2267	3

## Sheet: Fig 3B,3C
Fig. 3B
	disease grades					disease grades					disease grades					disease grades					disease grades				disease grades
12d_YZ1	once	twice	3 times		12d_ACS2-OE(#1)	once	twice	3 times		12d_ACS6-OE(#1)	once	twice	3 times		16d_YZ1	once	twice	3 times		16d_ACS2-OE(#1)	once	twice	3 times		16d_ACS6-OE(#1)	once	twice	3 times
1	2	2	2		1	0	1	1		1	1	2	1		1	2	2	3		1	3	0	1		1	3	2	2
2	3	3	1		2	2	0	2		2	2	1	2		2	3	4	3		2	4	1	2		2	1	3	3
3	2	1	1		3	1	2	2		3	1	0	2		3	4	3	2		3	2	3	3		3	2	2	2
4	1	2	2		4	1	1	1		4	2	2	1		4	2	3	3		4	3	2	4		4	3	1	1
5	3	2	3		5	2	2	2		5	0	2	2		5	3	3	2		5	2	1	3		5	3	3	3
6	1	3	0		6	2	0	2		6	2	0	1		6	1	2	3		6	1	3	1		6	2	2	2
7	2	1	2		7	3	2	0		7	1	1	2		7	3	3	1		7	0	4	2		7	4	3	1
8	0	2	1		8	1	2	1		8	2	2	0		8	4	2	3		8	2	2	3		8	2	2	3
9	1	1	0		9	2	3	2		9	3	0	2		9	3	3	3		9	2	1	1		9	3	1	3
10	4	3	3		10	0	1	1		10	2	2	1		10	2	3	3		10	4	2	3		10	1	3	2
11	0	0	1		11	2	2	2		11	1	2	2		11	2	1	2		11	2	0	2		11	0	4	3
12	1	2	0		12	1	2	0		12	2	1	1		12	1	3	3		12	2	2	1		12	3	2	2
13	2	0	3		13	2	1	2		13	0	2	2		13	3	3	2		13	3	2	2		13	3	3	2
14	0	2	1		14	3	0	2		14	2	2	0		14	4	2	4		14	2	3	0		14	4	2	1
15	1	3	2		15	2	2	0		15	1	1	2		15	3	2	3		15	2	2	2		15	2	1	3
16	3	1	1		16	1	0	2		16	2	2	1		16	2	3	3		16	1	0	2		16	3	2	2
17	0	2	2		17	0	1	1		17	0	1	1		17	1	4	3		17	1	2	1		17	2	3	3
18	2	2	0		18	2	1	2		18	2	2	0		18	3	3	2		18	2	3	2		18	1	2	2
19	1	3	3		19	0	2	1		19	1	0	1		19	4	2	3		19	0	1	3		19	2	1	2
20	0	0	1		20	1	0	0		20	0	1	2		20	3	2	2		20	2	2	1		20	2	2	3
21	2	3	0		21	2	2	2		21	2	2	1		21	3	2	4		21	1	3	3		21	2	3	1
22	2	2	2		22	1	2	2		22	1	2	0		22	2	4	3		22	2	0	1		22	3	2	2
23	0	3	1		23	0	0	1		23	2	1	2		23	2	3	2		23	3	2	0		23	1	3	3
24	3	0	3		24	2	2	2		24	1	0	1		24	3	2	3		24	2	3	2		24	2	1	1
25	2	3	1		25	0	1	1		25	0	2	2		25	4	3	2		25	1	3	2		25	2	2	2
26	0	3	2		26	2	0	1		26	2	1	2		26	3	2	4		26	2	1	1		26	2	3	3
27	3	2	2		27	0	2	2		27	2	2	1		27	2	4	3		27	0	2	3		27	1	1	2
28	0	0	0		28	1	2	0		28	0	1	2		28	4	3	2		28	3	3	2		28	2	2	1
29	3	0	2		29	1	0	2		29	2	2	1		29	2	2	2		29	2	2	1		29	2	1	2
30	0	0	2		30	0	2	2		30	2	1	1		30	3	4	4		30	3	1	3		30	2	2	1
31	3	0	3		31	1	0	0		31	1	2	1		31	4	3	3		31	3	2	3		31	1	2	3
32	3	0	2		32	0	2	0		32	1	1	2		32	2	2	2		32	2	3	3		32	2	3	3
	disease index = [(∑disease grades × number of infected plants) / (total checked plants × 4)] × 100
Fig 3C
	GhUBQ7			experiment (fungal biomass)			ΔΔCt			2-ΔΔCt	Std. Deviation	n
YZ1	22.86	22.86	22.84	31.71	31.68	31.81	8.85	8.82	8.97	1	0.0648074	3
ACS2-OE(#1)	23.6	23.59	23.56	33.09	33.16	33.0458	9.49	9.57	9.48	0.64	0.0386321	3
ACS6-OE(#1)	23.01	23.04	23.07	32.41	32.4	32.4047	9.4	9.36	9.33	0.71	0.029	3
Dunnett's multiple comparisons test	Significant?	Summary
YZ1 vs. ACS2-OE(#1)	Yes	**
YZ1 vs. ACS6-OE(#1)	Yes	*

## Sheet: Fig 4C,4D
Fig. 4C
	disease grades						disease grades					disease grades					disease grades					disease grades					disease grades
2019_YZ1	once	twice	3 times			2019_ACS2-OE(#1)	once	twice	3 times		2019_ACS6-OE(#1)	once	twice	3 times		2020_YZ1	once	twice	3 times		2020_ACS2-OE(#1)	once	twice	3 times		2020_ACS6-OE(#1)	once	twice	3 times
1	1	3	3			1	1	3	2		1	3	1	3		1	4	1	2		1	1	2	4		1	1	3	1
2	3	2	3			2	4	2	3		2	2	2	2		2	3	2	3		2	2	3	2		2	3	1	1
3	3	3	2			3	2	2	2		3	1	1	3		3	2	4	4		3	3	1	1		3	2	3	2
4	2	1	2			4	0	3	3		4	3	2	2		4	2	3	3		4	4	3	3		4	2	4	3
5	3	3	2			5	3	1	2		5	3	2	3		5	1	2	3		5	3	4	3		5	4	3	2
6	2	4	4			6	2	3	2		6	1	2	2		6	3	4	4		6	1	3	2		6	3	1	3
7	3	3	3			7	4	2	3		7	2	1	1		7	2	3	3		7	2	2	4		7	1	2	4
8	4	2	1			8	3	1	4		8	3	2	1		8	4	2	3		8	3	3	3		8	3	4	3
9	3	3	2			9	2	3	2		9	2	3	2		9	3	4	2		9	3	2	3		9	4	2	2
10	3	4	2			10	0	2	3		10	1	3	2		10	3	1	3		10	2	3	1		10	3	2	1
11	3	4	4			11	3	3	3		11	2	2	3		11	1	3	2		11	3	2	3		11	1	1	3
12	4	3	3			12	3	2	2		12	1	4	1		12	3	3	3		12	2	1	1		12	2	2	4
13	3	1	4			13	4	3	0		13	3	2	2		13	1	2	4		13	3	2	3		13	3	1	3
14	2	3	3			14	3	4	2		14	3	2	3		14	4	3	3		14	4	3	2		14	2	2	2
15	4	4	3			15	3	2	2		15	1	3	1		15	3	3	3		15	3	2	2		15	1	3	2
16	3	3	4			16	1	3	1		16	2	2	2		16	1	3	2		16	2	1	4		16	3	4	3
17	2	2	3			17	3	2	3		17	1	1	1		17	3	4	3		17	3	3	3		17	2	2	4
18	3	1	2			18	2	2	2		18	3	2	2		18	2	3	2		18	1	2	2		18	4	3	3
19	2	3	3			19	3	3	2		19	3	3	3		19	4	3	3		19	3	3	3		19	3	3	3
20	2	2	3			20	0	1	3		20	2	3	2		20	3	1	4		20	1	2	1		20	2	1	2
21	2	3	3			21	3	3	2		21	3	3	1		21	3	3	3		21	2	1	2		21	2	2	2
22	4	3	2			22	2	2	3		22	2	1	3		22	4	4	2		22	3	2	3		22	3	3	4
23	3	2	2			23	2	2	1		23	2	0	2		23	3	3	3		23	2	3	1		23	1	4	2
24	2	2	3			24	3	3	2		24	1	3	3		24	3	3	4		24	3	2	2		24	2	2	3
25	3	3	2			25	2	2	2		25	3	3	2		25	4	3	3		25	2	3	3		25	2	3	2
26	2	4	3			26	0	4	3		26	2	4	1		26	2	3	2		26	1	2	2		26	3	2	3
27	3	2	2			27	3	3	2		27	3	2	3		27	3	4	4		27	2	3	2		27	1	1	3
28	3	2	2			28	2	3	4		28	2	2	4		28	4	3	3		28	1	1	1		28	3	2	2
29	2	4	2			29	3	2	3		29	2	2	2		29	3	3	3		29	3	3	3		29	3	3	3
30	2	2	3			30	2	3	2		30	3	1	2		30	4	4	4		30	2	2	2		30	2	2	2
31	3	2	3			31	3	2	3		31	2	2	2		31	3	3	3		31	1	3	2		31	3	3	2
32	3	4	4			32	2	2	1		32	2	2	3		32	3	3	3		32	1	2	3		32	3	3	3
disease index = [(∑disease grades × number of infected plants) / (total checked plants × 4)] × 100
Fig. 4D
	GhUBQ7			experiment (fungal biomass)			ΔΔCt			2-ΔΔCt	Std. Deviation	n	Dunnett's multiple comparisons test	Significant?	Summary
YZ1_2019	24.12	24.14	24.11	29.71	29.6986	29.7364	5.59	5.55864	5.6264	1	0.0339112	3	YZ1_2019 vs.ACS2-OE(#1)_2019	Yes	*
ACS2-OE(#1)_2019	23.73	23.65	23.67	29.9566	29.7922	29.7924	6.2266	6.1422	6.1224	0.672659	0.0553369	3	YZ1_2019 vs.ACS6-OE(#1)_2019	Yes	*
ACS6-OE(#1)_2019	22.32	22.27	22.29	28.3123	28.3269	28.4747	5.9923	6.0569	6.1847	0.71386	0.0979147	3
YZ1_2020	22.7869	22.7806	22.7924	24.3534	24.3524	24.39	1.5665	1.5718	1.5976	1	0.016638	3	YZ1_2020 vs.ACS2-OE(#1)_2020	Yes	*
ACS2-OE(#1)_2020	21.8095	21.8625	21.8206	23.8335	23.9367	23.9163	2.024	2.0742	2.0957	0.714002	0.0367949	3	YZ1_2020 vs.ACS6-OE(#1)_2020	Yes	*
ACS6-OE(#1)_2020	19.1994	19.2301	19.2874	21.2123	21.3057	21.1652	2.0129	2.0756	1.8778	0.752554	0.101084	3

## Sheet: Fig 5B,5C
Fig 5B
	0µM ACC			Mean	Std. Deviation	n	Dunnett's multiple comparisons test	Significant?	Summary
12h	37.286	38.41	40.53	38.742	1.64729	3	0µM ACC _24h vs. 100µM ACC_24h	Yes	*
24h	45.75	49.72	53.74	49.73	3.99503	3	0µM ACC _48h vs. 100µM ACC_484h		*
48h	60.72	63.69	67.12	63.84	3.20275	3	0µM ACC _72h vs. 100µM ACC_72h		**
72h	83.81	89.02	95.4	89.41	5.80483	3
	100µM ACC			Mean	Std. Deviation	n
12h	28.33	32.37	36.26	32.32	3.96524	3
24h	34.45	36.38	38.41	36.41	1.98021	3
48h	39.95	40.08	49.88	43.3	5.69593	3
72h	56.89	59.79	62.97	59.88	3.03714	3
Fig 5C
	GhUBQ7			experiment (fungal biomass)						ΔΔCt			2-ΔΔCt	Std. Deviation	n	Dunnett's multiple comparisons test	Significant?	Summary
0µM ACC_12h	22.533	22.44	22.933	31.85	32	31.78	9.317	9.56	8.847	9.317	9.56	8.847	1	0.362473	3	0µM ACC _24h vs. 100µM ACC_24h	Yes	*
0µM ACC_24h	24.29	24.25	24.43	32.81	32.65	32.67	8.52	8.4	8.24	8.52	8.4	8.24	1.80834	0.140475	3	0µM ACC _48h vs. 100µM ACC_484h		*
0µM ACC_48h	19.26	19.423	19.68	26.72	26.75	26.66	7.46	7.327	6.98	7.46	7.327	6.98	3.96046	0.247823	3	0µM ACC _72h vs. 100µM ACC_72h		**
0µM ACC_72h	23.98	23.72	23.683	30.13	39.96	30.67	6.15	16.24	6.987	6.15	16.24	6.987	0.682547	5.5995	3
100µM ACC_12h	18.976	18.966	18.846	28.38	28.67	28.69	9.404	9.704	9.844	9.404	9.704	9.844	0.752971	0.224796	3
100µM ACC_24h	16.45	16.24	16.56	25.82	25.77	25.62	9.37	9.53	9.06	9.37	9.53	9.06	0.946932	0.238956	3
100µM ACC_48h	21.11	21.27	21.1	29.32	29.43	29.74	8.21	8.16	8.64	8.21	8.16	8.64	1.87211	0.263881	3
100µM ACC_72h	19.0633	19.0633	19.36	26.54	26.53	26.42	7.4767	7.4667	7.06	7.4767	7.4667	7.06	3.74994	0.237748	3

## Sheet: Fig 6B,6C
Fig 6B
				Mean	Std. Deviation	n	Dunnett's multiple comparisons test	Significant?	Summary
YZ1	127.47	136.48	145.49	136.48	9.01	3	YZ1 vs. ACS2-OE(#1)	Yes	**
ACS2-OE(#1)	88.1	94.08	100.12	94.1	6.01002	3	YZ1 vs. ACS6-OE(#1)	Yes	**
ACS6-OE(#1)	100.47	104.44	108.5	104.47	4.01508	3
Fig 6C
	GhUBQ7			experiment (fungal biomass)			ΔΔCt			2-ΔΔCt	Std. Deviation	n	Dunnett's multiple comparisons test	Significant?	Summary
YZ1	22.75	22.76	22.8	31.7505	31.8892	31.9958	9.0005	9.1292	9.1958	1	0.0992819	3	YZ1 vs. ACS2-OE(#1)	Yes	**
ACS2-OE(#1)	22.52	22.55	22.51	32.5897	32.5801	32.613	10.0697	10.0301	10.103	0.514372	0.036515	3	YZ1 vs. ACS6-OE(#1)	Yes	**
ACS6-OE(#1)	21.22	21.35	21.36	31.11	31.21	31.12	9.89	9.86	9.76	0.603671	0.0680686	3

## Sheet: Fig 7A,7B
Fig.7A
	GhUBQ7			GhNPR1			ΔΔCt			2-ΔΔCt	Std. Deviation	n	Dunnett's multiple comparisons test	Significant?	Summary
YZ1_Mock	22.59	22.43	22.51	28.15	28.12	28.65	5.56	5.69	6.14	1	0.248507	3	YZ1_Mock vs.ACS2-OE(#1)_Mock	Yes	*
ACS2-OE(#1)_Mock	22.75	23.08	23.38	27.72	27.25	27.02	4.97	4.17	3.64	2.90123	0.546687	3	YZ1_Mock vs.ACS6-OE(#1)_Mock	Yes	*
ACS6-OE(#1)_Mock	24.18	24.19	24.17	28.5509	28.8709	29.0002	4.37092	4.68092	4.8302	2.24906	0.191287	3	YZ1_Vd991 vs.ACS2-OE(#1)_Vd991	Yes	**
YZ1_Vd991	22.62	22.54	22.05	23.095	26.0508	24.6503	0.47504	3.51075	2.60035	12.1366	1.27198	3	YZ1_Vd991 vs.ACS6-OE(#1)_Vd991	Yes	**
ACS2-OE(#1)_Vd991	23.42	23.51	23.35	23.599	24.0107	24.9931	0.179	0.500736	1.64308	32.5006	0.628223	3
ACS6-OE(#1)_Vd991	24.98	24.89	24.92	24.5193	26.0009	25.9905	-0.46068	1.11095	1.07049	37.3511	0.731523	3
	GhUBQ7			GhPR1			ΔΔCt			2-ΔΔCt	Std. Deviation	n	Dunnett's multiple comparisons test	Significant?	Summary
YZ1_Mock	22.83	22.89	22.88	26.2002	26.4525	26.6009	3.3702	3.5625	3.7209	1	0.143395	3	YZ1_Mock vs.ACS2-OE(#1)_Mock	Yes	*
ACS2-OE(#1)_Mock	21.83	21.77	21.71	24.151	23.52	23.4191	2.321	1.74995	1.70906	3.08341	0.279332	3	YZ1_Mock vs.ACS6-OE(#1)_Mock	Yes	*
ACS6-OE(#1)_Mock	25.29	25.32	25.29	28.0027	28.5325	28.0569	2.7127	3.2125	2.7669	1.57334	0.223929	3	YZ1_Vd991 vs.ACS2-OE(#1)_Vd991	Yes	**
YZ1_Vd991	23.48	23.57	23.57	25.9596	25.2854	24.2397	2.47963	1.7154	0.6697	3.80956	0.741873	3	YZ1_Vd991 vs.ACS6-OE(#1)_Vd991	Yes	**
ACS2-OE(#1)_Vd991	22.258	22.35	22.49	22.948	21.9231	20.7045	0.69	-0.4269	-1.7855	16.664	1.01222	3
ACS6-OE(#1)_Vd991	22.01	23.51	24.99	23.3957	23.2049	23.633	1.3857	-0.3051	-1.35703	12.4956	1.12979	3
	GhUBQ7			GhPR5			ΔΔCt			2-ΔΔCt	Std. Deviation	n	Dunnett's multiple comparisons test	Significant?	Summary
YZ1_Mock	22.09	22.92	23.04	29.4358	29.6786	29.7364	7.3458	6.75864	6.6964	1	0.292565	3	YZ1_Mock vs.ACS2-OE(#1)_Mock	Yes	*
ACS2-OE(#1)_Mock	23.58	23.58	23.56	29.6566	29.6922	29.1324	6.0766	6.1122	5.5724	2.0184	0.246502	3	YZ1_Mock vs.ACS6-OE(#1)_Mock	Yes	*
ACS6-OE(#1)_Mock	22.85	22.84	22.86	28.9923	28.7869	29.7505	6.1423	5.9469	6.89047	1.52315	0.406648	3	YZ1_Vd991 vs.ACS2-OE(#1)_Vd991	Yes	**
YZ1_Vd991	21.23	21.29	20.5	26.8134	26.1094	25.1094	5.5834	4.8194	4.6094	3.80935	0.418525	3	YZ1_Vd991 vs.ACS6-OE(#1)_Vd991	Yes	**
ACS2-OE(#1)_Vd991	23.94	23.96	23.41	26.0635	27.5507	25.9063	2.1235	3.5907	2.4963	18.3382	0.622662	3
ACS6-OE(#1)_Vd991	22.07	21.57	20.96	24.6123	24.6627	24.6002	2.5423	3.0927	3.6402	14.3391	0.448216	3
	GhUBQ7			GhEDS1			ΔΔCt			2-ΔΔCt	Std. Deviation	n	Dunnett's multiple comparisons test	Significant?	Summary
YZ1_Mock	20.15	20.19	20.08	28.2624	28.4065	28.4059	8.1124	8.2165	8.3259	1	0.106761	3	YZ1_Mock vs.ACS2-OE(#1)_Mock	Yes	*
ACS2-OE(#1)_Mock	21.74	21.96	21.99	28.5517	28.5623	28.2536	6.8117	6.6023	6.2636	3.15812	0.27658	3	YZ1_Mock vs.ACS6-OE(#1)_Mock	Yes	*
ACS6-OE(#1)_Mock	22.95	23.07	22.72	30.5901	30.5602	30.5721	7.64006	7.4902	7.8521	1.4717	0.181838	3	YZ1_Vd991 vs.ACS2-OE(#1)_Vd991	Yes	**
YZ1_Vd991	21.62	21.58	21.69	27.2919	27.3235	27.1316	5.6719	5.7435	5.4416	6.05979	0.157749	3	YZ1_Vd991 vs.ACS6-OE(#1)_Vd991	Yes	**
ACS2-OE(#1)_Vd991	17.5286	17.3364	17.3933	21.429	21.592	21.299	3.90037	4.25555	3.90567	18.3504	0.203552	3
ACS6-OE(#1)_Vd991	20.75	20.76	20.8	24.4159	25.2997	25.2957	3.6659	4.5397	4.4957	15.829	0.492279	3
	GhUBQ7			GhPAD4			ΔΔCt			2-ΔΔCt	Std. Deviation	n	Dunnett's multiple comparisons test	Significant?	Summary
YZ1_Mock	19.15	19.39	19.08	23.1745	23.294	23.3839	4.0245	3.90403	4.30389	1	0.205127	3	YZ1_Mock vs.ACS2-OE(#1)_Mock	Yes	*
ACS2-OE(#1)_Mock	22.81	22.96	23.12	26.1042	25.9546	25.81	3.2942	2.9946	2.69	2.1207	0.302103	3	YZ1_Mock vs.ACS6-OE(#1)_Mock	Yes	*
ACS6-OE(#1)_Mock	22.497	22.57	22.725	25.9034	25.9052	25.8548	3.40638	3.33523	3.1298	1.72548	0.143619	3	YZ1_Vd991 vs.ACS2-OE(#1)_Vd991	Yes	**
YZ1_Vd991	24.75	24.89	24.76	27.122	27.266	27.312	2.372	2.376	2.552	3.12561	0.102788	3	YZ1_Vd991 vs.ACS6-OE(#1)_Vd991	Yes	**
ACS2-OE(#1)_Vd991	23.571	23.456	23.619	23.929	24.072	23.954	0.358	0.616	0.335	12.4765	0.15602	3
ACS6-OE(#1)_Vd991	24.4155	24.5165	24.6465	24.5176	24.5181	24.4324	0.10208	0.00155146	-0.214079	17.3191	0.161534	3
Fig.7B
	Mock			Mean	Std. Deviation	n	Dunnett's multiple comparisons test	Significant?	Summary
YZ1	0.21	0.23	0.25	0.23	0.02	3	YZ1 vs. ACS2-OE(#1)	Yes	*
ACS2-OE(#1)	0.692	0.75	0.818	0.753333	0.0630661	3	YZ1 vs. ACS6-OE(#1)	Yes	*
ACS6-OE(#1)	0.45	0.48	0.51	0.48	0.03	3
	Vd991			Mean	Std. Deviation	n	Dunnett's multiple comparisons test	Significant?	Summary
YZ1	1.232	1.316	1.4	1.316	0.084	3	YZ1 vs. ACS2-OE(#1)	Yes	**
ACS2-OE(#1)	2.359	2.469	2.579	2.469	0.11	3	YZ1 vs. ACS6-OE(#1)	Yes	**
ACS6-OE(#1)	2.184	2.284	2.384	2.284	0.1	3
